# Supplementary material for: Neural mechanism of acute stress regulation by trace aminergic signalling in the lateral habenula in male mice
Source: Nat Commun. 2023 Apr 27;14:2435. doi: 10.1038/s41467-023-38180-7 (PMC10140019; doi:10.1038/s41467-023-38180-7)
Supplement: Supplementary file 6 — Source Data [file 41467_2023_38180_MOESM6_ESM.xlsx]

## Sheet: Figure 1
Fig. 1d. Colocalization of AADC(+) cells with VGLUT2(+) cells in the LHb
	Mouse #	1	2	3	total
	# of slice	4	4	4
	# of AADC(+) and VGLUT2(+) cells	1068	888	882	2838
	# of AADC(+) cells	1197	930	1002	3129
	% AADC(+) and VGLUT2(+) cells in AADC(+) cells				90.6999
Fig. 1g. Tail suspension stress causes the c-Fos expression in the LHb AADC cells
Naïve	Mouse #	# of slice	# of AADC(+) cells	# of c-Fos(+) and AADC(+) cells	% of c-Fos(+) cells in the AADC(+) cells	t-test
	1	2	698	20	2.8653
	2	2	478	0	0
	3	2	481	41	8.5239
	4	2	616	39	6.3312
	5	2	585	31	5.2991
	6	2	493	39	7.8947
	7	2	466	12	2.5751
	8	2	397	1	0.2519
	mean				4.2177
	s.e.m.				1.163
TS	Mouse #	# of slice	# of AADC(+) cells	# of c-Fos(+) + AADC(+) cells	% of c-Fos(+) cells in the AADC(+) cells
	1	2	728	349	47.9396
	2	2	315	113	35.873
	3	2	460	184	40
	4	2	583	253	43.3962
	5	2	660	136	20.6061
	6	2	535	159	29.7196
	7	2	330	95	28.7879
	8	2	632	193	30.538
	9	2	493	131	26.572
	10	2	416	97	23.3173
	11	2	661	169	25.5673
	mean				32.0288	P*** < 0.001
	s.e.m.				2.6227
Fig. 1h. Tail suspension stress causes the c-Fos expression in the LHb AADC cells
Naïve	Mouse #	# of slice	# of VGLUT2(+) cells	# of c-Fos(+) and VGLUT2(+) cells	% of c-Fos(+) cells in the VGLUT2(+) cells	t-test
	1	2	1223	32	2.6165
	2	2	845	2	0.2367
	3	2	654	47	7.1865
	4	2	748	45	6.016
	5	2	702	37	5.2707
	6	2	668	47	7.0359
	7	2	867	25	2.8835
	8	2	1078	4	0.3711
	mean				3.9521
	s.e.m.				0.9957
TS	Mouse #	# of slice	# of VGLUT2(+) cells	# of c-Fos(+) + VGLUT2(+) cells	% of c-Fos(+) cells in the VGLUT2(+) cells
	1	2	1040	494	47.5
	2	2	457	153	33.4792
	3	2	947	363	38.3316
	4	2	776	323	41.6237
	5	2	890	205	23.0337
	6	2	922	293	31.7787
	7	2	962	303	31.4969
	8	2	950	310	32.6316
	9	2	966	256	26.501
	10	2	1000	249	24.9
	11	2	1007	270	26.8123
	mean				32.5535	P*** < 0.001
	s.e.m.				2.25717
Fig. 1i. Tail suspension stress causes the c-Fos expression in the LHb AADC cells
Naïve	Mouse #	# of slice	# of c-Fos(+) cells	# of total cells	% of c-Fos(+) cells in the total cells	t-test
	1	2	34	1471	2.3114
	2	2	13	1268	1.0252
	3	2	53	978	5.4192
	4	2	48	1139	4.2142
	5	2	41	966	4.2443
	6	2	49	741	6.6127
	7	2	25	1145	2.1834
	8	2	4	1264	0.3165
	mean				3.2909
	s.e.m.				0.7734
TS	Mouse #	# of slice	# of c-Fos(+) cells	# of total cells	% of c-Fos(+) cells in the total cells
	1	2	561	1250	44.88
	2	2	368	1000	36.8
	3	2	363	947	38.3316
	4	2	384	969	39.6285
	5	2	241	1168	20.6336
	6	2	322	1115	28.8789
	7	2	331	1173	28.2182
	8	2	345	1181	29.2153
	9	2	293	1299	22.5558
	10	2	270	1369	19.7224
	11	2	302	1333	22.6557
	mean				30.1382	P*** < 0.001
	s.e.m.				2.58901
Fig. 1k (left). Tail suspension stress alters the c-Fos expression in the VTA TH cells
Naïve	Mouse #	# of slice	# of TH(+) cells	# of c-Fos(+) and TH(+) cells	% of c-Fos(+) cells in the TH(+) cells	t-test
	1	2	1921	144	7.4961
	2	2	1858	157	8.44995
	3	2	2348	155	6.60136
	4	2	1906	92	4.82686
	5	2	1740	131	7.52874
	6	2	2509	285	11.3591
	7	2	1543	29	1.87946
	8	2	2416	90	3.72517
	mean				6.48334
	s.e.m.				1.04642
TS	Mouse #	# of slice	# of TH(+) cells	# of c-Fos(+) and TH(+) cells	% of c-Fos(+) cells in the TH(+) cells
	1	2	1664	346	20.7933
	2	2	2203	425	19.2919
	3	2	1491	170	11.4017
	4	2	2873	607	21.1277
	5	2	1475	142	9.62712
	6	2	1449	143	9.86887
	7	2	1336	157	11.7515
	8	2	1299	125	9.62279
	9	2	1098	95	8.65209
	10	2	1353	124	9.16482
	11	2	589	63	10.6961
	mean				12.9089	P** < 0.01
	s.e.m.				1.48297
Fig. 1k (right). Tail suspension stress alters the c-Fos expression in the RMTg GAD1 cells
Naïve	Mouse #	# of slice	# of GAD1(+) cells	# of c-Fos(+) and GAD1(+) cells	% of c-Fos(+) cells in the GAD1(+) cells	t-test
	1	2	891	599	67.2278
	2	2	286	232	81.1189
	3	2	822	510	62.0438
	4	2	758	503	66.3588
	5	2	562	290	51.6014
	6	2	401	258	64.3392
	7	2	1018	915	89.8821
	8	2	1558	1345	86.3286
	mean				71.1126
	s.e.m.				4.68746
TS	Mouse #	# of slice	# of GAD1(+) cells	# of c-Fos(+) and GAD1(+) cells	% of c-Fos(+) cells in the GAD1(+) cells
	1	2	867	286	32.9873
	2	2	763	204	26.7366
	3	2	806	315	39.0819
	4	2	624	257	41.1859
	5	2	794	505	63.602
	6	2	1041	586	56.292
	7	2	1000	681	68.1
	8	2	872	533	61.1239
	9	2	737	391	53.0529
	10	2	727	449	61.7607
	11	2	273	158	57.8755
	mean				51.0726	P** < 0.01
	s.e.m.				4.15656

## Sheet: Figure 2
Fig. 2b. DREADD+CNO in LHb AADC cells vs. Tail suspension test
	Immobile time (sec)				Immobile time (sec)
Mouse #	mCherry + CNO			Mouse #	hM3Dq-mCherry + CNO
1	130			1	120
2	155			2	150
3	170			3	85
4	140			4	115
5	90			5	120
6	165			6	65
7	185			7	155
8	105			8	145
9	165			9	90
10	185			10	35
11	130			11	105
12	155			12	115
13	150			13	120
14	160			14	55
				15	150
mean	148.929			mean	108.333
s.e.m.	7.3973			s.e.m.	9.3817
t-test					P** < 0.01
Fig. 2d. DREADD+CNO in AADC-positive cells in the LHb
mCherry + CNO	Mouse #	# of slices	# of AADC(+) and c-Fos (+) cells	# of AADC(+) cells	% of c-Fos(+) cells in the AADC(+) cells	t-test
	1	6	38	733	5.1842
	2	4	63	681	9.2511
	3	6	52	994	5.2314
	4	5	25	737	3.3921
	5	6	79	1062	7.4388
mean					6.0994
s.e.m.					1.0161
hM3Dq-mCherry + CNO	Mouse #	# of slices	# of AADC(+) and c-Fos (+) cells	# of AADC(+) cells	% of c-Fos(+) cells in the AADC(+) cells
	1	6	221	1103	20.0363
	2	5	456	1267	35.9905
	3	3	146	487	29.9795
	4	6	313	1108	28.2491
	5	5	306	788	38.8325
	6	5	227	777	29.2149
mean					30.3838	P*** < 0.001
s.e.m.					2.6831
Fig. 2f. DREADD+CNO in AADC-positive cells in the LHb
mCherry + CNO	Mouse #	# of slices	# of TH(+) and c-Fos (+) cells	# of TH(+) cells	% of c-Fos(+) cells in the TH(+) cells	t-test
	1	2	411	1617	24.6551
	2	1	233	2531	9.2058
	3	1	303	1686	17.9715
	4	2	850	4170	20.3837
	5	2	279	1757	15.8793
mean			415.2	2352.2	17.6191
s.e.m.					2.5601
hM3Dq-mCherry + CNO	Mouse #	# of slices	# of TH(+) and c-Fos (+) cells	# of TH(+) cells	% of c-Fos(+) cells in the TH(+) cells
	1	2	2149	3281	65.4983
	2	2	1764	2531	69.6958
	3	2	2191	3363	65.1502
	4	2	1622	5108	31.7541
	5	2	1505	3106	48.4546
	6	2	1267	2497	50.7409
mean					55.2157	P*** < 0.001
s.e.m.					5.8603
Fig. 2h. DREADD+CNO in AADC-positive cells in the LHb
mCherry + CNO	Mouse #	# of slices	# of GAD1(+) and c-Fos (+) cells	# of GAD1(+) cells	% of c-Fos(+) cells in the GAD1(+) cells	t-test
	1	3	798	1462	55.9607
	2	3	749	1482	50.5398
	3	2	1101	1666	66.0864
	4	3	1161	1623	71.5342
mean					61.0303
s.e.m.					4.7579
hM3Dq-mCherry + CNO	Mouse #	# of slices	# of GAD1(+) and c-Fos (+) cells	# of GAD1(+) cells	% of c-Fos(+) cells in the GAD1(+) cells
	1	2	271	935	28.984
	2	3	211	1334	15.8171
	3	3	294	1322	22.239
	4	3	216	1103	19.583
	5	3	284	1109	25.6087
mean					22.4464	P*** < 0.001
s.e.m.					2.2905
Fig. 2j. In vivo measurement of dopamine release in DREADD+CNO mouse
		% of DA release					% of DA release
	time	mean	s.e.m.				mean	s.e.m.	Mann-whitney
mCherry + CNO	Base_60 min	94.2931	12.3266		hM3Dq - mCherry	Base_60 min	88.934	15.7579	P = 0.755
	Base_40 min	110.485	15.2592			Base_40 min	84.1417	16.4322	P = 0.268
	Base_20 min	95.104	7.6288			Base_20 min	124.334	20.2334	P = 0.268
	CNO_20 min	68.5687	15.2974			CNO_20 min	208.919	23.2334	P** < 0.01
	CNO_40 min	113.983	11.797			CNO_40 min	308.135	84.6807	P* < 0.05
	CNO_60 min	69.1265	11.6162			CNO_60 min	130.384	44.7939	P = 0.639
	CNO_80 min	60.9031	14.2944			CNO_80 min	165.331	46.6684	P = 0.073
	CNO_100 min	37.6796	6.759			CNO_100 min	71.2604	9.3731	P* < 0.05
	CNO_120 min	52.4385	14.113			CNO_120 min	99.1337	20.8626	P = 0.164

## Sheet: Figure 3
Fig. 3a. Quantitative PCR of rat exposed to chronic restraint stress
	Chronic restraint stress (CRS)
	Rat #	naïve	Restraint
	1	1.17962	0.692091
	2	0.856937	0.728752
	3	0.9619	0.849727
	4	1.00154	0.584464
	mean	1	0.7138
	s.e.m.	0.0672	0.0547
	Mann-Whitney		P* < 0.05
Fig. 3b. Quantitative PCR of mice exposed to inescapable foot shocks
	Learned helplessness-inducing unpredictable electric foot shocks (US)
	Mouse #	naïve	electric shocks
	1	1.0071	0.3874
	2	1.2348	0.632
	3	1.052	0.6199
	4	0.8607	0.7721
	5	0.8172	0.5504
	6	0.9584	0.6347
	7	1.0483	0.9103
	8	1.0245	0.762
	9	0.9795	0.6634
	10	1.028	0.5077
	11	0.9896	1.2269
	mean	1	0.697
	s.e.m.	0.0326	0.0677
	t-test		P*** < 0.001
Fig. 3e. AADC knockdown in vivo validation
sh-Veh	Mouse #	# of slices	# of AADC(+) cells	# of Total cells	% AADC(+) cells in total cells	t-test
	1	8	2034	4399	46.2378
	2	6	1992	3302	60.3271
	3	11	1587	3091	51.3426
	4	6	1549	3228	47.9864
	5	8	2273	4272	53.2069
mean					51.8202
s.e.m.					2.4534
sh-AADC	Mouse #	# of slices	# of AADC(+) cells	# of Total cells	% AADC(+) cells in total cells
	1	5	554	3179	17.4269
	2	8	543	3274	16.5852
	3	4	287	2865	10.0175
	4	6	69	1552	4.4459
	5	6	301	4025	7.4783
	6	6	86	2244	3.8324
mean					9.9644	P*** < 0.001
s.e.m.					2.4067
Fig. 3g. AADC knockdown effects on body weight gain
			Body Weight (g)
	sh-Veh	Mouse #	0 week	1st week	2nd week	3rd week	4th week
		1	24.92	25.52	26.03	26.78	26.8
		2	25.75	26.72	27.82	28.43	27.95
		3	25.13	25.65	25.94	26.44	26.34
		4	23.55	24.63	25.27	26.03	26.47
		5	24.13	24.17	25.21	25.52	26.09
		6	22.39	22.93	23.66	24	24.61
		7	23.21	23.54	24.58	25.29	24.88
		8	24.35	24.86	25.82	27.02	26.96
		9	24.54	24.97	26.15	26.84	26.74
		10	25.27	25.28	26.72	27.2	27.46
		11	22.79	23.44	24.13	25.11	24.99
		mean	24.1845	24.7009	25.5755	26.2418	26.2991
		s.e.m.	0.3267	0.3363	0.3574	0.3665	0.3249
	sh-AADC	Mouse #	0 week	1st week	2nd week	3rd week	4th week
		1	23.08	23.59	24.48	24.91	24.72
		2	26.02	27.3	27.54	27.49	27.52
		3	24.55	24.47	24.43	24.24	24.97
		4	23.68	24.92	25.01	24.55	24.72
		5	25.62	25.53	24.65	24.81	24.81
		6	25.37	25.18	24.87	25.02	24.81
		7	25.22	25.33	25.28	24.63	25.06
		8	25.04	25.94	25.5	24.9	24.95
		9	22.2	21.56	21.76	22.35	22.91
		10	23.56	24.03	23.65	23.72	23.93
		11	22.69	23.35	22.38	22.86	23.76
		mean	24.2755	24.6546	24.5046	24.4982	24.7418
		s.e.m.	0.3898	0.4578	0.4671	0.4005	0.3425
		t-test (P value)	0.86	0.936	0.084	**0.004	**0.004
Fig. 3h. AADC knockdown effects on immobility time of TST
	Tail suspension test (TST)
	Time of Immobile duration (sec)
	Mouse #	sh-Veh	sh-AADC
	1	45	175
	2	115	130
	3	115	130
	4	50	140
	5	35	80
	6	120	150
	7	100	65
	8	55	130
	9	15	120
	10	50	170
	11	95	85
	12	65	160
	13	45	150
	14	140	120
	15	15	200
	16	175	260
	17	90	240
	18	60	190
	mean	76.9444	169.722
	s.e.m.	10.4173	12.1097
	t-test		P*** < 0.001
Fig. 3i. AADC knockdown effects on sucrose preference of SPT
	Sucrose preference test (SPT)
	Sucrose preference (%)
	Mouse #	sh-Veh	sh-AADC
	1	92.7	93.2
	2	86.3	89.9
	3	93	88.2
	4	89.3	78.6
	5	91.3	79.6
	6	94.7	83.9
	7	93.1	82.7
	8	91.8	84.6
	9	95.5	80.7
	10	93.2	91.5
	11	87.3	79.7
	12	92.7	89.1
	13	93.9	66.8
	14	90.8	79.2
	15	94.9	75.8
	16	90.3	72.1
	mean	91.925	82.225
	s.e.m.	0.6546	1.7989
	t-test		P*** < 0.001
Fig. 3j. AADC knockdown effects on total fluid consumption of SPT
	Sucrose preference test (SPT)
	Total fluid uptake (g)
	Mouse #	sh-Veh	sh-AADC
	1	5.35	4.71
	2	5.17	5.66
	3	4.4	5.43
	4	4.59	4.77
	5	4.93	3.82
	6	5.11	6.22
	7	5.91	4.28
	8	5.24	4.09
	9	5.84	4.76
	10	3.85	5.65
	11	4.66	4.87
	12	4.53	5.69
	13	5.88	3.94
	14	4.23	4.43
	15	5.27	3.64
	16	4.83	4.23
	mean	4.9869	4.7619
	s.e.m.	0.1502	0.193
	t-test		P = 0.365
Fig. 3l. AADC knockdown effects on DA neurons in the VTA
sh-Veh	Mouse #	# of slices	# of TH(+) and c-Fos (+) cells	# of TH(+) cells	% of c-Fos(+) cells in the TH(+) cells	t-test
	1	2	341	2114	16.1306
	2	2	297	2880	10.3125
	3	2	313	1867	16.7649
	4	2	275	1845	14.905
	5	2	411	1750	23.4857
	6	2	460	2757	16.6848
	7	2	483	2552	18.9263
	mean				16.7443
	s.e.m.				1.5066
sh-AADC	Mouse #	# of slices	# of TH(+) and c-Fos (+) cells	# of TH(+) cells	% of c-Fos(+) cells in the TH(+) cells
	1	2	241	2440	9.877
	2	2	125	1662	7.5211
	3	2	134	2055	6.5207
	4	2	105	1630	6.4417
	5	2	129	2202	5.8583
	6	2	54	1257	4.2959
	7	2	115	2307	4.9848
	mean				6.4999	P*** < 0.001
	s.e.m.				0.6903
Fig. 3n. AADC knockdown effects on GABAergic neurons in the RMTg
sh-Veh	Mouse #	# of slices	# of GAD1(+) and c-Fos (+) cells	# of GAD1(+) cells	% of c-Fos(+) cells in the GAD1(+) cells	t-test
	1	3	339	1540	22.013
	2	2	208	1025	20.2927
	3	2	191	740	25.8108
	4	2	266	1248	21.3141
	5	2	201	966	20.8075
	6	2	457	2919	15.656
	7	2	320	2091	15.3037
	mean				20.1711
	s.e.m.				1.3888
sh-AADC	Mouse #	# of slices	# of GAD1(+) and c-Fos (+) cells	# of GAD1(+) cells	% of c-Fos(+) cells in the GAD1(+) cells
	1	3	619	2012	30.7654
	2	3	635	1609	39.4655
	3	2	533	1337	39.8654
	4	2	534	1143	46.7192
	5	2	287	1084	26.476
	6	2	686	1775	38.6479
	mean				36.9899	P*** < 0.001
	s.e.m.				2.9501

## Sheet: Figure 4
Fig. 4e. Optically-induced excitatory postsynaptic current (oEPSC) in RMTg neurons
	Cell #	ACSF	CNQX+APV	t-test
	1	-38.1182	-3.9124
	2	-19.2298	-2.8833
	3	-18.6458	-3.6939
	4	-22.8583	-3.1799
	5	-43.5659	-3.5278
	6	-26.2564	-3.3655
	7	-33.7156	-2.97
	8	-21.56	-3.5071
	9	-27.685	-2.7163
	mean	-27.9594	-3.3062	P*** < 0.001
	s.e.m.	-2.9174	-0.1326
Fig. 4g. Firing rate in the RMTg GABAergic neurons of AADC knockdown mice
AADCCre+Ai14, RMTg Recording
Average raw frequency (Hz)				Resting membrane potential (mV)
Cell #	sh-Veh	sh-AADC		Cell #	sh-Veh	sh-AADC
1	1.2167	5.1		1	-61.23	-43.84
2	2.7333	1.2833		2	-63.51	-52.58
3	1.05	1.4333		3	-57.01	-56.55
4	1.7	2.5		4	-60.17	-52.19
5	0.6833	1.9167		5	-62.47	-55.28
6	1.55	1.45		6	-61.7	-60.39
7	0.7833	2.05		7	-50.87	-42.33
8	0.8667	0.9167		8	-51.57	-47.28
9	0.6667	5.85		9	-53.77	-49.91
10		6.9167		10	-51.57	-40.61
11		3.4833		11		-39.17
12		1.5667		12		-53.07
13		3.55		13		-50.11
14		2.3333		14		-63.03
mean	1.25	2.8821		mean	-57.387	-50.453
s.e.m.	0.2224	0.4983		s.e.m.	1.591	1.927
t-test		P** < 0.01		t-test		P* < 0.05

## Sheet: Figure 5
Fig. 5b. Optogenetic stimulation in RMTg GABAergic neurons of sh-Veh+ChR2 or sh-AADC+ChR2 mice
	Normalized frequency (sh-Veh+ChR2)							Normalized frequency (sh-AADC+ChR2)
	Cell #	Baseline	Light-ON	Light-OFF				Cell #	Baseline	Light-ON	Light-OFF
	1	1	0.3351	0.3089				1	1	0.8521	0.9486
	2	1	0.4267	0.3333				2	1	0.65	1.315
	3	1	0.1714	0.6952				3	1	1.0636	0.4727
	4	1	0.2647	0.8382				4	1	0.9888	0.9989
	5	1	0.2126	0.4646				5	1	1.1013	1.0881
	6	1	0.4182	1.8182				6	1	0.9489	0.7299
	7	1	0.0314	0.0576				7	1	1.4057	1.1762
	8	1	0.0179	0.0476				8	1	2.1964	1.1518
	9	1	0.5556	0.5913				9	1	0.6966	0.5619
	10	1	0.8012	0.8889				10	1	0.6837	0.4388
mean		1	0.3235	0.6044				11	1	1.0316	0.4304
s.e.m.		0	0.076	0.1635				12	1	1.0361	1.1446
		Repeated measure ANOVA followed by contrast test						13	1	1.9296	2.4085
Baseline : Light ON			P*** < 0.001		Paired-t-test		mean		1	1.1219	0.9896
Light-ON : Light-OFF				P = 0.082			s.e.m.		0	0.1297	0.1465
									Repeated measure ANOVA followed by contrast test
							Baseline : Light ON			P = 0.366
							Light-ON : Light-OFF				P = 0.312
Fig. 5d. TAAR1 expression in the RMTg GAD1-positive cells
Mouse #	# of slice	# of GAD1(+) + TAAR1(+) cells	# of GAD1(+) cells	% of TAAR1(+) cells in the GAD1(+) cells
1	1	1414	1423	99.3675
	2	1174	1198	97.9966
2	1	739	748	98.7968
	2	502	544	92.2794
3	1	660	660	100
	2	953	953	100
	total	5442	5526	98.4799
Fig. 5f. Pharmacology in sh-Veh or sh-AADC mice
	Normalized frequency (sh-Veh)						Normalized frequency (sh-AADC)
	Cell #	Baseline	RO5263397	RO5263397/EPPTB			Cell #	Baseline	RO5263397	RO5263397/EPPTB
	1	1	0.075	3.425			1	1	0.5083	0.5375
	2	1	0.5	2			2	1	0.5698	2.2209
	3	1	0	1.5			3	1	0.4125	0.65
	4	1	0.333333	1.5			4	1	0.9065	0.8957
	5	1	0.222222	1.11111			5	1	0.9219	0.777
	6	1	0	2.625			6	1	0.2316	0.4307
	7	1	0.2	6.4			7	1	0.4286	0.9286
	8	1	0.153846	1.07692			8	1	0.6831	1.1303
	9	1	0.12	0.44			9	1	0.8828	1.0293
	10	1	0.09375	0.625			10	1	0.971	0.9452
	11	1	0.514286	0.342857			11	1	0.8865	0.9348
mean		1	0.2011	1.9133			12	1	0.9254	1.0498
s.e.m.		0	0.0541	0.5301			13	1	0.9608	0.9765
		Repeated measure ANOVA followed by contrast test					14	1	0.78	0.61
Baseline : RO5263397			P*** < 0.001				15	1	0.73	0.78
RO5263397 : RO5263397/EPPTB				P* < 0.05			16	1	1.07	1.14
							17	1	1.01	1.12
							18	1	0.97	0.96
							19	1	0.8	0.91
							20	1	0.67	0.82
							21	1	0.78	1.07
						mean		1	0.7666	0.9484
						s.e.m.		0	0.0493	0.0767
								Repeated measure ANOVA followed by contrast test
						Baseline : RO5263397			P*** < 0.001
						RO5263397 : RO5263397/EPPTB				P* < 0.05
Fig. 5h. Effect of in vivo application of RO5263397 into RMTg of AADC knockdown mice
	Tail suspension test (TST)
	Time of Immobile duration (sec)
Mouse #	sh-AADC +Saline	sh-AADC +RO5263397
1	175	160
2	195	115
3	200	110
4	210	130
5	150	55
6	180	215
7	150	150
8		125
9		85
10		90
mean	180	123.5
s.e.m.	8.931	14.1431
t-test		P** < 0.01

## Sheet: Figure 6
Fig. 6d and g. In vivo recording of RMTg GABAergic neurons during tail suspension stress
sh-Veh	time (min)			Tail suspension stress
cell #	-15	-10	-5	0	5	10	15	20	25
1	0.00283951	-0.0265882	0.0237487	0.324362	-0.326849	-0.741582	-0.678158	-0.678918	-0.581405
2	-0.136749	0.0541051	0.082644	0.81736	0.625208	-0.737445	-0.208056	0.0786389	0.301267
3	0.00754846	0.0252709	-0.0328194	1.13096	1.02355	-0.706631	-0.254144	-0.0948838	0.0211178
4	-0.0609057	0.0198298	0.0410759	0.813761	0.421672	-0.40886	-0.108304	-0.0829245	0.132193
5	-0.14262	-0.0156471	0.158267	0.643351	0.461462	-0.747051	-0.287305	-0.0704657	0.020199
6	-0.0846875	0.0400578	0.0446296	0.311695	0.373444	-0.397649	-0.202017	-0.247331	0.037861
7	-0.0263984	-0.0545567	0.0809552	1.01506	0.622283	-0.588365	-0.23789	-0.229682	-0.032702
8	-0.147775	0.0600335	0.0877412	0.631363	0.266124	-0.395427	0.245721	0.396992	0.29405
9	-0.0892171	0.0424147	0.0468024	0.619521	0.481507	-0.239916	0.384522	0.754934	1.15557
10	0.0865395	-0.1027	0.016161	-0.214382	-0.0722031	0.138435	-0.675204	0.0429759	0.592312
11	-0.116671	-0.0395796	0.156251	0.451246	0.245023	0.126687	0.264365	0.22768	0.412337
12	-0.108721	-0.0305907	0.139312	0.828729	0.563785	-0.378738	-0.0883371	0.217994	0.267308
13	-0.267581	0.131563	0.136018	1.28979	1.17316	-0.381784	0.30912	0.648085	0.798323
14	0.0648943	0.000853872	-0.0657482	0.463265	0.467146	-0.0886475	0.537877	0.596841	0.637711
15	0.00667591	0.076246	-0.0829219	0.923353	0.331145	-0.186894	0.949714	1.08745	1.26597
16	-0.00710299	0.0507357	-0.0436327	0.64176	0.324431	-0.0499054	0.692726	0.986624	0.71315
17	-0.0628294	0.00346645	0.059363	0.820406	0.670325	-0.387809	0.103667	0.20428	0.324889
18	-0.181766	0.0520322	0.129734	1.0631	1.38727	-0.548135	0.0780672	0.290188	0.429653
19	0.0141262	-0.123604	0.109478	0.343925	-0.170558	-0.494337	0.0665778	0.0264144	0.365781
20	0.102297	-0.0247195	-0.0775772	0.40596	0.176455	-0.623367	-0.427206	-0.254475	0.118484
21	0.0403819	0.087277	-0.127659	0.338332	0.642676	-0.100659	0.163553	0.650835	0.329497
22	0.0648338	-0.0420677	-0.0227661	0.683837	0.689236	-0.0785114	0.190808	0.191779	0.491347
23	-0.0542564	0.0242826	0.0299738	0.751105	0.61348	-0.411148	0.202294	0.0286079	0.371417
24	-0.187713	0.103663	0.0840508	1.72414	0.639974	-0.72012	0.098229	0.351833	0.333953
25	-0.140994	-0.0343289	0.175323	0.222887	-0.482639	-0.729322	-0.106236	0.0608586	0.328315
26	0.112374	-0.0082025	-0.104172	1.56824	1.37138	-0.359642	-0.288269	0.0832926	0.548072
27	-0.351831	0.209496	0.142335	1.0075	0.271832	-0.857756	-0.150268	0.260088	0.551319
28	-0.072555	0.0214815	0.0510735	2.36385	1.18017	-1.7807	-1.69692	-0.508351	0.249471
29	-0.130099	-0.0143775	0.144476	0.770615	0.841387	-0.787319	-0.787147	-0.873565	-0.587715
30	0.395864	-0.0366484	-0.359215	0.736686	0.367448	-0.412247	-0.308092	-0.29761	0.324643
31	-0.0908476	0.032104	0.0587435	1.36995	0.391924	-0.681108	-0.139562	-0.17167	0.13163
32	0.0806031	0.0997126	-0.180316	0.403193	0.126573	-0.746853	-0.0655248	0.111573	0.375144
33	0.010774	-0.0529723	0.0421983	0.668643	0.407454	-0.168875	0.202168	0.645128	1.14032
34	0.0698021	-0.0294346	-0.0403675	0.740682	0.765147	-0.265982	0.533845	0.780453	0.738962
mean	-0.0412284	0.0146649	0.0265635	0.784537	0.496189	-0.468755	-0.0495703	0.153343	0.370601
s.e.m.	0.0226991	0.0114638	0.0193986	0.0827296	0.073368	0.0611956	0.0820993	0.0766693	0.0681846
sh-AADC	time (min)			Tail suspension stress
cell #	-15	-10	-5	0	5	10	15	20	25
1	-0.154195	-0.0329241	0.187119	-0.236505	0.159682	0.136662	0.645065	0.699171	1.38575
2	-0.122131	-0.0150513	0.137182	0.150728	0.274579	-0.264043	-0.0589797	0.00242971	0.0276514
3	0.085652	-0.0974136	0.0117616	0.54726	0.310229	-0.508689	0.18254	-0.296627	-0.454703
4	0.163043	0.103483	-0.266526	-0.51007	-0.611649	-1.2364	-1.08209	-0.677431	-0.45412
5	0.271434	0.0238046	-0.295238	-0.0304513	-0.223361	-0.224288	0.135586	-0.0957902	-0.0544027
6	-0.168452	-0.0445451	0.212997	0.747538	0.715281	0.0901654	-0.168785	-0.100457	0.0309767
7	0.0700724	0.0575705	-0.127643	0.0145084	-0.219324	-0.14415	-0.655802	-0.134704	0.314369
8	-0.24999	0.017605	0.232385	0.311168	-0.135558	-0.395451	-0.422387	-0.631138	-0.640865
9	-0.384027	0.120579	0.263447	1.62609	1.04839	1.56583	1.57218	1.59336	2.34423
10	-0.144498	0.0784416	0.066056	0.225611	-0.670882	-0.226752	-0.214057	-0.815373	-0.499852
11	0.39186	-0.0150001	-0.37686	0.512411	0.242616	0.909311	1.4092	1.76801	1.58115
12	-0.164033	-0.0974527	0.261485	0.668875	0.953323	0.277603	-0.657861	-0.864061	-0.716695
13	-0.286158	0.0487677	0.23739	-0.300365	-0.329384	-0.628535	-0.994414	-1.03758	-0.800683
14	0.208906	0.107329	-0.316236	-0.000657455	-0.0908931	-0.317247	-0.572495	-0.541061	-0.207854
15	0.125736	-0.0115018	-0.114234	-0.386357	-0.437331	-0.883196	-0.759212	-0.782542	-0.567902
16	-0.0309584	-0.091489	0.122447	-0.200536	-0.479624	0.570744	0.759266	0.527148	-0.237941
17	-0.13302	-0.107632	0.240652	0.51742	0.681193	-0.129248	-0.296417	-0.422858	-0.421338
18	0.0614044	-0.0399974	-0.021407	0.37744	0.11464	0.167496	0.101416	0.528782	0.575469
19	-0.13448	0.0186778	0.115802	0.398211	0.218157	0.0900644	0.042436	0.568889	0.0214795
20	-0.101469	0.0509973	0.0504715	0.664016	0.563599	-0.0117241	0.385555	0.311819	0.709099
21	-0.0243427	-0.133885	0.158227	0.448086	0.406162	-0.317244	-0.208806	-0.344449	-0.329505
22	-0.153478	0.072946	0.0805323	0.414333	0.50712	-0.163399	-0.0165733	0.128764	0.235411
23	-0.0649328	0.13105	-0.066117	0.430056	0.241179	-0.137819	0.0267527	-0.114165	-0.0583014
24	0.138447	-0.102322	-0.0361252	0.685012	0.800417	0.021021	0.109157	0.112144	-0.182139
25	0.0977771	-0.160015	0.0622378	0.816978	0.422333	0.463396	0.277758	0.133479	0.516058
26	0.261668	0.0611435	-0.322811	0.641021	0.508872	-0.236586	-0.409826	-0.467945	1.38181
27	0.299707	-0.102431	-0.197275	0.475484	0.480542	-0.790935	0.0507099	0.506466	0.445197
28	-0.0512894	0.0855872	-0.0342978	0.971982	-0.0833846	-0.0573781	-0.0421328	0.283634	0.1376
29	0.162821	-0.0649373	-0.0978834	1.62677	1.06812	-0.0988861	0.205507	0.231076	0.692537
mean	-0.000997442	-0.00477983	0.00577727	0.400209	0.221898	-0.0855062	-0.0226453	0.00237922	0.164568
s.e.m.	0.0355728	0.0156248	0.0362109	0.0946011	0.0901949	0.0993649	0.112445	0.123945	0.140238
Fig. 6e and h. In vivo recording of RMTg GABAergic neurons during tail suspension stress
sh-Veh	baseline	initial phase		rebound phase			sh-AADC	baseline	initial phase		rebound phase
time (min)		0 ~ 5	5 ~ 10	10 ~ 15	15 ~ 20		time (min)		0 ~ 5	5 ~ 10	10 ~ 15	15 ~ 20
	0	0.324362	-0.326849	-0.741582	-0.678158			0	-0.236505	0.159682	0.136662	0.645065
	0	0.81736	0.625208	-0.737445	-0.208056			0	0.150728	0.274579	-0.264043	-0.0589797
	0	1.13096	1.02355	-0.706631	-0.254144			0	0.54726	0.310229	-0.508689	0.18254
	0	0.813761	0.421672	-0.40886	-0.108304			0	-0.51007	-0.611649	-1.2364	-1.08209
	0	0.643351	0.461462	-0.747051	-0.287305			0	-0.0304513	-0.223361	-0.224288	0.135586
	0	0.311695	0.373444	-0.397649	-0.202017			0	0.747538	0.715281	0.0901654	-0.168785
	0	1.01506	0.622283	-0.588365	-0.23789			0	0.0145084	-0.219324	-0.14415	-0.655802
	0	0.631363	0.266124	-0.395427	0.245721			0	0.311168	-0.135558	-0.395451	-0.422387
	0	0.619521	0.481507	-0.239916	0.384522			0	1.62609	1.04839	1.56583	1.57218
	0	-0.214382	-0.0722031	0.138435	-0.675204			0	0.225611	-0.670882	-0.226752	-0.214057
	0	0.451246	0.245023	0.126687	0.264365			0	0.512411	0.242616	0.909311	1.4092
	0	0.828729	0.563785	-0.378738	-0.0883371			0	0.668875	0.953323	0.277603	-0.657861
	0	1.28979	1.17316	-0.381784	0.30912			0	-0.300365	-0.329384	-0.628535	-0.994414
	0	0.463265	0.467146	-0.0886475	0.537877			0	-0.000657455	-0.0908931	-0.317247	-0.572495
	0	0.923353	0.331145	-0.186894	0.949714			0	-0.386357	-0.437331	-0.883196	-0.759212
	0	0.64176	0.324431	-0.0499054	0.692726			0	-0.200536	-0.479624	0.570744	0.759266
	0	0.820406	0.670325	-0.387809	0.103667			0	0.51742	0.681193	-0.129248	-0.296417
	0	1.0631	1.38727	-0.548135	0.0780672			0	0.37744	0.11464	0.167496	0.101416
	0	0.343925	-0.170558	-0.494337	0.0665778			0	0.398211	0.218157	0.0900644	0.042436
	0	0.40596	0.176455	-0.623367	-0.427206			0	0.664016	0.563599	-0.0117241	0.385555
	0	0.338332	0.642676	-0.100659	0.163553			0	0.448086	0.406162	-0.317244	-0.208806
	0	0.683837	0.689236	-0.0785114	0.190808			0	0.414333	0.50712	-0.163399	-0.0165733
	0	0.751105	0.61348	-0.411148	0.202294			0	0.430056	0.241179	-0.137819	0.0267527
	0	1.72414	0.639974	-0.72012	0.098229			0	0.685012	0.800417	0.021021	0.109157
	0	0.222887	-0.482639	-0.729322	-0.106236			0	0.816978	0.422333	0.463396	0.277758
	0	1.56824	1.37138	-0.359642	-0.288269			0	0.641021	0.508872	-0.236586	-0.409826
	0	1.0075	0.271832	-0.857756	-0.150268			0	0.475484	0.480542	-0.790935	0.0507099
	0	2.36385	1.18017	-1.7807	-1.69692			0	0.971982	-0.0833846	-0.0573781	-0.0421328
	0	0.770615	0.841387	-0.787319	-0.787147			0	1.62677	1.06812	-0.0988861	0.205507
	0	0.736686	0.367448	-0.412247	-0.308092		mean	0	0.400209	0.221898	-0.0855062	-0.0226453
	0	1.36995	0.391924	-0.681108	-0.139562		s.e.m.	0	0.0946011	0.0901949	0.0993649	0.112445
	0	0.403193	0.126573	-0.746853	-0.0655248			Repeated measure ANOVA followed by contrast test
	0	0.668643	0.407454	-0.168875	0.202168			P*** < 0.001
	0	0.740682	0.765147	-0.265982	0.533845				P*** < 0.001
mean	0	0.784537	0.496189	-0.468755	-0.0495703			P = 0.3968
s.e.m.	0	0.0827296	0.073368	0.0611956	0.0820993
	Repeated measure ANOVA followed by contrast test
	P*** < 0.001
		P*** < 0.001
	P*** < 0.001

## Sheet: Supplemantary Figure 1
Supplemantary Fig. 1j. Colocalization of AADC(+) cells with TH(+) or TPH(+) cells in the LHb
	Mouse #	1	2	3	4	total
	# of AADC(+) TH(+) cells	5	6	9	2	22
	# of AADC(+) cells	298	276	253	307	1134
	% TH-expressing AADC(+) cells					1.94
	Mouse #	1	2	3	4	total
	# of AADC+TPH2 cells	4	3	1	0	8
	# of AADC cells	277	360	297	329	1263
	% TPH2 in AADC cells					0.6334
	Mouse #	1	2	3
	# of AADC(+) VGLUT2(+) cells	1068	888	882		2838
	# of VGLUT2(+) cells	1485	1476	1319		4280
	% AADC-expressing VGLUT2(+) cells					66.3169

## Sheet: Supplemantary Figure 2
Supplemantary Fig. 2a. Tail suspension stress causes the c-Fos expression in the LHb AADC cells
Naïve	Mouse #	# of slice	# of c-Fos(+) + AADC(+) cells	# of c-Fos(+) cells	% of AADC(+) cells in the c-Fos(+) cells	t-test
	1	2	20	34	58.8235
	2	2	0	2	0
	3	2	41	53	77.3585
	4	2	39	48	81.25
	5	2	31	41	75.6098
	6	2	39	49	79.5918
	7	2	12	25	48
	8	2	1	4	25
	mean				55.7042
	s.e.m.				10.5247
TS	Mouse #	# of slice	# of c-Fos(+) + AADC(+) cells	# of c-Fos(+) cells	% of AADC(+) cells in the c-Fos(+) cells
	1	2	349	561	62.2103
	2	2	113	368	30.7065
	3	2	184	363	50.6887
	4	2	253	384	65.8854
	5	2	136	241	56.4315
	6	2	159	322	49.3789
	7	2	95	331	28.7009
	8	2	193	345	55.942
	9	2	131	293	44.7099
	10	2	97	270	35.9259
	11	2	169	302	55.9603
	mean				48.7764	P = 0.5510
	s.e.m.				3.7538
Supplemantary Fig. 2b. Tail suspension stress causes the c-Fos expression in the LHb AADC cells
Naïve	Mouse #	# of slice	# of c-Fos(+) + VGLUT2(+) cells	# of c-Fos(+) cells	% of VGLUT2(+) cells in the c-Fos(+) cells	t-test
	1	2	32	34	94.1176
	2	2	2	2	100
	3	2	47	53	88.6792
	4	2	45	48	93.75
	5	2	37	41	90.2439
	6	2	47	49	95.9184
	7	2	25	25	100
	8	2	4	4	100
	mean				95.3386
	s.e.m.				1.5802
TS	Mouse #	# of slice	# of c-Fos(+) + VGLUT2(+) cells	# of c-Fos(+) cells	% of VGLUT2(+) cells in the c-Fos(+) cells
	1	2	494	561	88.057
	2	2	153	368	41.5761
	3	2	363	363	100
	4	2	323	384	84.1146
	5	2	205	241	85.0622
	6	2	293	322	90.9938
	7	2	303	331	91.5408
	8	2	310	345	89.8551
	9	2	256	293	87.372
	10	2	249	270	92.2222
	11	2	270	302	89.404
	mean				85.4725	P = 0.0941
	s.e.m.				4.5704
Supplemantary Fig. 2c. Tail suspension stress causes the c-Fos expression in the LHb AADC cells
Naïve	Mouse #	# of slice	(Average c-Fos copies/μm2)´1000	t-test
	1	2	0.64
	2	2	0.0175
	3	2	1.859
	4	2	1.4125
	5	2	1.156
	6	2	1.4835
	7	2	0.202
	8	2	0.0495
	mean		0.8525
	s.e.m.		0.2545
TS	Mouse #	# of slice	(Average c-Fos copies/μm2)´1000
	1	2	40.932
	2	2	15.015
	3	2	27.2575
	4	2	29.278
	5	2	7.1545
	6	2	20.232
	7	2	19.7395
	8	2	19.097
	9	2	7.64
	10	2	10.0155
	11	2	16.006
	mean		19.3061	P*** < 0.001
	s.e.m.		3.0612

## Sheet: Supplemantary Figure 3
Supplemantary Fig. 3b. TS, FS, RS causes the c-Fos expression in the LHb AADC cells
Naïve	Mouse #	# of slice	# of AADC(+) cells	# of c-Fos(+) and AADC(+) cells	% of c-Fos(+) cells in the AADC(+) cells		one-way ANOVA (Tukey HSD)
	1	4	1470	16	1.0844		Naïve	TS	FS	RS
	2	4	1726	19	1.1008		P***<0.001
	3	4	1454	16	1.1004		P**<0.01
	4	4	1516	17	1.1214		P***<0.001
	5	2	746	8	1.0724			0.35383
	mean				1.0959			0.982541
	s.e.m.				0.0083				0.204624
TS	Mouse #	# of slice	# of AADC(+) cells	# of c-Fos(+) + AADC(+) cells	% of c-Fos(+) cells in the AADC(+) cells
	1	4	1287	153	11.8881
	2	4	1504	314	20.8777
	3	4	1213	101	8.3265
	4	4	1531	319	20.8361
	5	4	1535	185	12.0521
	mean				14.7961
	s.e.m.				2.5623
FS	Mouse #	# of slice	# of AADC(+) cells	# of c-Fos(+) + AADC(+) cells	% of c-Fos(+) cells in the AADC(+) cells
	1	4	1114	53	4.7576
	2	4	1140	121	10.614
	3	4	1185	163	13.7553
	4	4	1181	130	11.0076
	5	4	1342	163	12.1461
	mean				10.4561
	s.e.m.				1.5255
RS	Mouse #	# of slice	# of AADC(+) cells	# of c-Fos(+) + AADC(+) cells	% of c-Fos(+) cells in the AADC(+) cells
	1	2	787	80	10.1652
	2	4	1992	229	11.496
	3	4	1706	332	19.4607
	4	4	924	169	18.29
	5	4	1445	278	19.2388
	mean				15.7301
	s.e.m.				2.0209
Supplemantary Fig. 3c. TS, FS, RS causes the c-Fos expression in the LHb VGLUT2 cells
Naïve	Mouse #	# of slice	# of VGLUT2(+) cells	# of c-Fos(+) and VGLUT2(+) cells	% of c-Fos(+) cells in the VGLUT2(+) cells		one-way ANOVA (Tukey HSD)
	1	4	1788	18	1.0067		Naïve	TS	FS	RS
	2	4	2043	17	0.8321		P***<0.001
	3	4	1910	18	0.9424		P**<0.01
	4	4	2125	13	0.6118		P***<0.001
	5	2	633	3	0.4739			0.118793
	mean				0.7734			0.956142
	s.e.m.				0.1006				0.272867
TS	Mouse #	# of slice	# of VGLUT2(+) cells	# of c-Fos(+) and VGLUT2(+) cells	% of c-Fos(+) cells in the VGLUT2(+) cells
	1	4	1798	202	11.2347
	2	4	1723	390	22.6349
	3	4	1077	208	19.3129
	4	4	1381	321	23.244
	5	4	1342	189	14.0835
	mean				18.102
	s.e.m.				2.3639
FS	Mouse #	# of slice	# of VGLUT2(+) cells	# of c-Fos(+) and VGLUT2(+) cells	% of c-Fos(+) cells in the VGLUT2(+) cells
	1	4	1081	62	5.7354
	2	4	1354	140	10.3397
	3	4	1189	193	16.2321
	4	4	1400	171	12.2143
	5	4	1557	197	12.6525
	mean				11.4348
	s.e.m.				1.7145
RS	Mouse #	# of slice	# of VGLUT2(+) cells	# of c-Fos(+) and VGLUT2(+) cells	% of c-Fos(+) cells in the VGLUT2(+) cells
	1	2	913	85	9.31
	2	4	2076	256	12.3314
	3	4	1982	379	19.1221
	4	4	832	202	24.2788
	5	4	1136	209	18.3979
	mean				16.688
	s.e.m.				2.6447
Supplemantary Fig. 3e. TS, FS, RS alters the c-Fos expression in the RMTg GAD1 cells
Naïve	Mouse #	# of slice	# of GAD1(+) cells	# of c-Fos(+) and GAD1(+) cells	% of c-Fos(+) cells in the GAD1(+) cells		one-way ANOVA (Tukey HSD)
	1	2	435	139	31.954		Naïve	TS	FS	RS
	2	2	355	271	76.338		P**<0.01
	3	2	496	378	76.2097		P***<0.001
	4	2	329	239	72.6444		P***<0.001
	5	2	501	387	77.2455			0.404956
	mean				66.8783			0.385287
	s.e.m.				8.7664				0.999979
TS	Mouse #	# of slice	# of GAD1(+) cells	# of c-Fos(+) and GAD1(+) cells	% of c-Fos(+) cells in the GAD1(+) cells
	1	2	516	145	28.1008
	2	2	357	154	43.1373
	3	2	247	57	23.0769
	4	2	562	179	31.8505
	5	2	403	164	40.6948
	mean				33.3721
	s.e.m.				3.7754
FS	Mouse #	# of slice	# of GAD1(+) cells	# of c-Fos(+) and GAD1(+) cells	% of c-Fos(+) cells in the GAD1(+) cells
	1	2	276	44	15.942
	2	2	306	88	28.7582
	3	2	330	70	21.2121
	4	2	322	73	22.6708
	5	2	278	39	14.0288
	mean				20.5224
	s.e.m.				2.6083
RS	Mouse #	# of slice	# of GAD1(+) cells	# of c-Fos(+) and GAD1(+) cells	% of c-Fos(+) cells in the GAD1(+) cells
	1	2	267	2	0.749064
	2	2	571	188	32.9247
	3	2	391	105	26.8542
	4	2	340	82	24.1176
	5	2	292	48	16.4384
	mean				20.2168
	s.e.m.				5.5409
Supplemantary Fig. 3f. TS, FS, RS did not alter the AADC expression in the LHb
Naïve	Mouse #	# of slice	Average AADC copies/μm2		one-way ANOVA (Tukey HSD)
	1	4	0.085774		Naïve	TS	FS	RS
	2	4	0.072649		0.537819
	3	4	0.065939		0.28702
	4	4	0.063599		0.911928
	5	2	0.042329			0.961021
	mean		0.066058			0.892173
	s.e.m.		0.0158216				0.638503
TS	Mouse #	# of slice	Average AADC copies/μm2
	1	4	0.050247
	2	4	0.062411
	3	3	0.050791
	4	4	0.062068
	5	4	0.055566
	mean		0.0562166
	s.e.m.		0.00587593
FS	Mouse #	# of slice	Average AADC copies/μm2
	1	4	0.045224
	2	4	0.050884
	3	4	0.062977
	4	4	0.054913
	5	4	0.049646
	mean		0.0527288
	s.e.m.		0.00669002
RS	Mouse #	# of slice	Average AADC copies/μm2
	1	2	0.068126
	2	4	0.072477
	3	4	0.072701
	4	4	0.043608
	5	4	0.049664
	mean		0.0613152
	s.e.m.		0.0136922

## Sheet: Supplemantary Figure 4
Supplemantary Fig. 4c. Validation of AADCCre Tg mouse
	Mouse #	1	2	3	total
	# of AADC(+) mGFP(+) cells	42	19	31	92
	# of mGFP(+) cells	44	20	34	98
	% AADC-expressing eGFP(+) cells				93.8776
Supplemantary Fig. 4d. DREADD effect on locomotion
mCherry + CNO	Mouse #	Distance moved (cm)	t-test
	1	4652.6
	2	3752.6
	3	3811.1
	4	4450.7
	5	4464.9
	6	3793
	7	6454.5
mean		4482.77
s.e.m.		357.83
hM3Dq-mCherry + CNO	Mouse #	Distance moved (cm)
	1	4663
	2	6081.7
	3	5402
	4	5887
	5	3354
	6	4603.7
	7	6481.9
mean		5210.47
s.e.m.		407.8	P = 0.2047
Supplemantary Fig. 4e. DREADD effect on locomotion
mCherry + CNO	Mouse #	Velocity (cm/sec)	t-test
	1	5.1694
	2	4.1694
	3	4.2344
	4	4.9451
	5	4.9608
	6	4.2143
	7	7.1714
mean		4.9807
s.e.m.		0.3976
hM3Dq-mCherry + CNO	Mouse #	Velocity (cm/sec)
	1	5.1809
	2	6.7572
	3	6.002
	4	6.5409
	5	3.7265
	6	5.115
	7	7.2018
mean		5.7892
s.e.m.		0.4531	P = 0.2047

[truncated: 12 more sheets: Supplemantary Figure 6, Supplemantary Figure 7, Supplemantary Figure 8, Supplemantary Figure 10, Supplementary Figure 11, Supplementary Figure 12, Supplementary Figure 13, Supplementary Figure 14, Supplementary Figure 15, Supplementary Figure 16, Supplementary Figure 17, Supplementary Figure 18]
